# Supplementary material for: Pharmacokinetic-pharmacodynamic modelling of the cardiovascular effects of drugs – method development and application to magnesium in sheep
Source: BMC Pharmacol. 2005 Mar 10;5:5. doi: 10.1186/1471-2210-5-5 (PMC555767; doi:10.1186/1471-2210-5-5)
Supplement: Additional File 1 — The simple Frank-Starling model. The simple Frank-Starling model written in pseudo-code to generate cardiac function curves. The code is intended to run in the "Scientist" differential equation solving program. [file 1471-2210-5-5-S1.txt]

// Cardiovascular system - Frank-Starling mechanism alone
// Set up for cardiac function curves
// Contractility (cardiac function) is increased progressively

IndVars: CNT
DepVars: Va, Vv, CVP, MAP, COL, HR, SV
Params:

//Fixed parameter values
  CPLv = 0.45
  CPLratio = 15
  Vblood = 3.5
  HR = 100
  SVR = 17

//Calculate arterial compliance
  CPLa = CPLv/CPLratio

//Calculate unstressed volumes at MCP
//At MCP, Vv/CPLv = Va/CPLa and Va + Vv = Vblood
  Va0 = Vblood/(CPLratio + 1)
  Vv0 =  Vblood-Va0

//Calculate pressures
  CVP = Vv/CPLv
  MAP = Va/CPLa

//Calculate stroke volume
  kc = 0.000013
  SV = CNT * kc * CVP

//Calculate cardiac output and venous return
  COL = SV * HR
  COR = (MAP-CVP)/SVR

//Differential equations for volume changes
//Apostrophe indicates as derivative with time
  Vv' = COR-COL
  Va' = COL-COR

//Parameters
0 < CNT < 3000

//Initial conditions
t=0
Vv = Vv0
Va = Va0
