# Supplementary material for: Pharmacokinetic-pharmacodynamic modelling of the cardiovascular effects of drugs – method development and application to magnesium in sheep
Source: BMC Pharmacol. 2005 Mar 10;5:5. doi: 10.1186/1471-2210-5-5 (PMC555767; doi:10.1186/1471-2210-5-5)
Supplement: Additional File 4 — The final pharmacokinetic-pharmacodynamic model. The equations used for the final model written in pseudo-code. [file 1471-2210-5-5-S4.txt]

// PKPD cardiovascular model for magnesium
// Pharmacokinetic model based on a recirculatory model
// Cardiovascular system based on Constrained Frank-Starling-Baroceptor

IndVars: t
DepVars: Cart, MAP, COl
Params: CPLv,CPLratio,Vblood,MAPset,HRgain,CNT,S1,S2

Equations:


//PHARMACOKINETIC MODEL - EXOGENOUS MAGNESIUM

   COL = SV*HR

   Vlung = 0.887882700
   Vbody = 4.02320383
   CL = 0.00207346389
   PS = 0.589345819
   Vdeep = 8.63100078

//Dose - units are mmol, min
//Pulse function makes a square wave of duration tau at time = start
   dose = 30
   start=0
   tau = 5
   R0 = pulse(dose, start, tau)

//Lungs and body
  Vlung*Cartx' = R0 + COl*(Cvenx  - Cartx)
  Vbody*Cvenx' = COl*(Cartx-Cvenx)+PS*(Cdeepx-Cvenx)-CL*Cartx
  Vdeep*Cdeepx' = PS*(Cvenx-Cdeepx)


//ADJUST FOR BASELINE ENDOGENOUS MAGNESIUM
  Carte = 0.86
  Cart = Carte + Cartx


//LINKING FUNCTIONS

//SVR link
  SVR1 = 17
  slopeSVR = -1.75874
  intSVR = 21.68329
  thresholdSVR = 2.662873
  SVR2 = Cart*slopeSVR+intSVR
  SVR = IFLTZERO(Cart-thresholdSVR,SVR1,SVR2)

//CPLv link
  CPLv1 = 0.45
  CPLv2 = 0.50
  thresholdCPLv = 2
  CPLv = IFLTZERO(Cart-thresholdCPLv,CPLv1,CPLv2)


//CARDIOVASCULAR MODEL - see CV_CFSB.txt

//Compliances
  CPLa = CPLv/CPLratio

//Unstressed volumes and pressures
  Va0 = Vblood/(CPLratio + 1)
  Vv0 =  Vblood-Va0
  MCP = Va0/CPLa

//Desired volumes and pressures when stressed
  xa = 3
  PaS = xa/CPLa
  VaS = Vblood*1/3
  xv = 0.06
  PvS = xv/CPLv
  VvS = Vblood*2/3

//Calculated pressures - venous
  slopeCVP = (MCP-PvS)/(Vv0-VvS)
  interCVP =  MCP-slopeCVP*Vv0
  CVPtemp = slopeCVP*Vv+interCVP
  CVP = IFLTZERO(CVPtemp,0,CVPtemp)

//Calculated pressures - arterial
  slopeMAP = (PaS-MCP)/(VaS-Va0)
  interMAP =  MCP - slopeMAP*Va0
  MAPtemp = slopeMAP*Va+interMAP
  MAP = IFLTZERO(MAPtemp-MCP,MCP,MAPtemp)

//HR control
  MAPdelta = MAPset-MAP
  HRtemp = MAPset + MAPdelta*HRgain*S1
  HR = IFLTZERO(HRtemp,0,IFLTZERO(220-HRTEMP,220,HRTEMP))

//Stroke volume from CVP and Contractility
  kc = 0.00001*S2
  SVlim = 5.1
  SV50 = 2.55
  nSV = 1.9

  SVtemp = ((Svlim*CVP^nSV)/(SV50^nSV+CVP^nSV))*kc*CNT
  SV = IFLTZERO(SVtemp,0,SVtemp)

//Cardiac output
  COl = SV*HR
  COrtemp1 = (MAP)/SVR
  COrtemp2 = (MAP-CVP)/SVR
  COr = IFLTZERO(CVP,COrtemp1,COrtemp2)

//Fundamental differential equations for volumes
  Vv' = COr-COl
  Va' = COl-COr

//Quick fix
//  CNTout = CNT

//Parameter values
 -5<t<30
  CPLratio = 20
  Vblood = 3.5
  MAPset = 100
  HRgain = 1.8
  CNT = 3000
S1=1
0<S1<10
S2=1
0<S2<10


//Initial conditions
t=0
Cartx = 0
Cvenx = 0
Cdeepx = 0
Vv = Vv0
Va = Va0

*** ENDMODEL
